# Supplementary material for: Captive Breeding and Early Developmental Dynamics of Cirrhinus mrigala: Implications for Sustainable Seed Production
Source: Animals (Basel). 2024 Sep 27;14(19):2799. doi: 10.3390/ani14192799 (PMC11475865; doi:10.3390/ani14192799)
Supplement: Supplementary file 1 [file animals-14-02799-s001.zip]

Archive with 1 entries (1 files):
- animals-3165472-supplementary.xlsx
