# Supplementary material for: Captive Breeding and Early Developmental Dynamics of Cirrhinus mrigala: Implications for Sustainable Seed Production
Source: Animals (Basel). 2024 Sep 27;14(19):2799. doi: 10.3390/ani14192799 (PMC11475865; doi:10.3390/ani14192799)
Supplement: Supplementary file 1 [file animals-14-02799-s001.zip › animals-3165472-supplementary.xlsx]

## Sheet: S1
		before spawning			after spawning			after hatching
	Temperature (0C)	27	30	28	28	27.5	29.4	28	30	27.1
	Dissolved oxygen (mg/L)	5.79	4.89	5.19	4.59	4.71	4.38	3.98	4.34	4.13
	Electrical conductivity (mS/cm)	2	1.98	2.13	2.12	2.01	2.11	2.07	1.95	2.04
	pH	7.1	7.5	7.4	7.3	7.5	7.6	7.4	7.5	7.1
	Nitrate (microgram/liter)	1.79	2.05	2.36	6.37	5.81	6.57	6.87	6.98	7.78

## Sheet: S2
		before spawning			sfter spawning			after hatching
	Temperature (0C)	27.5	30	29.3	27.5	28.5	28.4	28.3	29.4	27.3
	Dissolved oxygen (mg/L)	5.79	5.49	5.19	4.59	4.71	4.98	4.15	4.24	4.83
	Electrical conductivity (mS/cm)	2.14	1.91	1.83	2.02	2.11	2.01	2.01	1.85	2.14
	pH	7.6	7.75	7.3	7.5	7.6	7.7	7.5	7.7	7.2
	Nitrate (microgram/liter)	1.99	2.35	2.56	7.31	6.97	6.77	7.47	7.98	7.88

## Sheet: S3
		Before spawning			After Spawning			After Hatching
	Temperature (0C)	27.5	27.6	27.5	29.5	28.5	29.4	30	30	28.1
	Dissolved oxygen (mg/L)	5.99	5.89	576	4.69	4.81	4.98	4.15	4.14	4.83
	Electrical conductivity (mS/cm)	1.88	1.78	2.03	2.02	2.21	2.17	2.17	1.85	2.14
	pH	7.1	7.5	7.4	7.3	7.5	7.6	7.4	7.5	7.1
	Nitrate (microgram/liter)	1.89	1.95	1.96	5.31	4.97	5.57	6.47	5.98	6.78
